# Supplementary material for: Iridium Complexes with BIAN-Type Ligands: Synthesis, Structure and Redox Chemistry
Source: Int J Mol Sci. 2023 Jun 21;24(13):10457. doi: 10.3390/ijms241310457 (PMC10341541; doi:10.3390/ijms241310457)
Supplement: Supplementary file 1 [file ijms-24-10457-s001.zip]

Archive with 1 entries (1 files):
- ijms-2440232-supplementary.pdf
